# Supplementary material for: Serum cytokines MCP-1 and GCS-F as potential biomarkers in pediatric inflammatory bowel disease
Source: PLoS One. 2023 Nov 3;18(11):e0288147. doi: 10.1371/journal.pone.0288147 (PMC10624322; doi:10.1371/journal.pone.0288147)
Supplement: S3 Data — (XLS) [file pone.0288147.s003.xls]

## Sheet: Data
Identification	IBD	Sampling_phase	PUCAI	PCDAI	Group	sex	age_dgx	age_enrolment	disease, months	remisson_before_enrolment, months	CRP	calprotectin	GCSF	GMCSF	IFNg	IL10	IL12	IL1a	IL1b	IL6	IL8	IP10	MCP1	MCP3	MIP1a	TNFa	GCSF_detected	GMCSF_detected	IFNg_detected	IL10_detected	IL12_detected	IL1a_detected	IL1b_detected	IL6_detected	IL8_detected	IP10_detected	MCP1_detected	MCP3_detected	MIP1a_detected	TNFa_detected
1	Morbus Crohn	relapse		15	relapsing group	male	15.4962	17.4292	23.1951	4.43532	1.7	21.3	18.8	3.2	4.78	3.2	3.2	9.77	3.2	3.2	3.2	119.18	91.45	3.2	8.54	3.2	yes	yes	yes	yes	yes	yes	yes	yes	yes	yes	yes	yes	yes	yes
1	Morbus Crohn	post-relapse		10	relapsing group	male	15.4962	17.4292	23.1951	4.43532	0.6	5.2	71.5934	30.1732	55.8555		3.2	127.369	3.23518		3.80794	147.123	213.714	3.2	19.2613	3.2	yes	yes	yes	no	yes	yes	yes	no	yes	yes	yes	yes	yes	yes
1	Morbus Crohn	unstable remission		10	relapsing group	male	15.4962	17.4292	23.1951	4.43532	0.6	5.2	71.5934	30.1732	55.8555		3.2	127.369	3.23518		3.80794	147.123	213.714	3.2	19.2613	3.2	yes	yes	yes	no	yes	yes	yes	no	yes	yes	yes	yes	yes	yes
2	Colitis ulcerosa	stable remission	5		remission group	male	12.3094	13.0787	9.23203	4.59959	1	2000		65.35	144.45	22.55	222.75	48.79	16.74	13.26	11.43	369.24	195	25.14	31.12	18.32	no	yes	yes	yes	yes	yes	yes	yes	yes	yes	yes	yes	yes	yes
3	Colitis ulcerosa	relapse	30		relapsing group	male	11.6413	17.1143	65.6756	12.7474	45.6		58.0935	7.43342	9.02372	5.38266	12.3506	3.2	3.2	3.2	4.98923	732.136	87.9227	3.2	3.2	7.31404	yes	yes	yes	yes	yes	yes	yes	yes	yes	yes	yes	yes	yes	yes
3	Colitis ulcerosa	post-relapse	5		relapsing group	male	11.6413	17.1143	65.6756	12.7474	17.6	1696	52.7506	14.5745	25.2146	6.87402	51.4939	3.2	3.2	4.734	5.05581	344.173	116.297	3.2	5.26867	6.04969	yes	yes	yes	yes	yes	yes	yes	yes	yes	yes	yes	yes	yes	yes
3	Colitis ulcerosa	unstable remission	5		relapsing group	male	11.6413	17.1143	65.6756	12.7474	17.6	1750	52.7506	14.5745	25.2146	6.87402	51.4939	3.2	3.2	4.734	5.05581	344.173	116.297	3.2	5.26867	6.04969	yes	yes	yes	yes	yes	yes	yes	yes	yes	yes	yes	yes	yes	yes
4	Morbus Crohn	stable remission		10	remission group	male	7.99726	17.0021	108.057	19.5483	2.8	15.2	52.8022	3.2	3.2	3.2	3.2	3.2	3.2	3.2	3.2	256.269	259.924	3.2	3.2	3.2	yes	yes	yes	yes	yes	yes	yes	yes	yes	yes	yes	yes	yes	yes
5	Morbus Crohn	stable remission		10	remission group	male	9.20739	9.54962	4.10678	3.66119	1.3	19.8	11.53	24.42	12.76	3.2	3.2	3.34	3.2	3.2	4.46	1230.77	489.04	3.2	3.2	12.25	yes	yes	yes	yes	yes	yes	yes	yes	yes	yes	yes	yes	yes	yes
6	Morbus Crohn	relapse		12.5	relapsing group	male	10.1903	17.3908	86.4066	6.93224	17.1		154.565	40.0863	61.1735	16.4125	190.082	37.4668	12.5526	10.7695	14.3338	631.6	121.783	176.859	26.3164	21.3805	yes	yes	yes	yes	yes	yes	yes	yes	yes	yes	yes	yes	yes	yes
6	Morbus Crohn	post-relapse		5	relapsing group	male	10.1903	17.3908	86.4066	6.93224	20.6			14.18	25.49	11.72	43.4	4.63	3.6	3.35	11.34	724.44	248.75	168.6	19.8	19.17	no	yes	yes	yes	yes	yes	yes	yes	yes	yes	yes	yes	yes	yes
6	Morbus Crohn	unstable remission		7.5	relapsing group	male	10.1903	17.3908	86.4066	6.93224	20.4			14.18	25.49	11.72	43.4	4.63	3.6	3.35	11.34	724.44	248.75	168.6	19.8	19.17	no	yes	yes	yes	yes	yes	yes	yes	yes	yes	yes	yes	yes	yes
7	Morbus Crohn	relapse		15	relapsing group	male	12.961	14.5708	19.3183	3.54825	1.7	44.9	123.49	22.8	28.49	9.34	97.91	15.62	7.15	4.17	54.08	355.81	266.39	440.73	48.37	8.6	yes	yes	yes	yes	yes	yes	yes	yes	yes	yes	yes	yes	yes	yes
7	Morbus Crohn	post-relapse		5	relapsing group	male	12.961	14.5708	19.3183	3.54825	4.7		151.24	28.02	35.1	10.33	111.84	17.26	7.71	5.33	48.42	507.31	239.91	402.53	45.1	9.69	yes	yes	yes	yes	yes	yes	yes	yes	yes	yes	yes	yes	yes	yes
7	Morbus Crohn	unstable remission		5	relapsing group	male	12.961	14.5708	19.3183	3.54825	4.7		151.24	28.02	35.1	10.33	111.84	17.26	7.71	5.33	48.42	507.31	239.91	402.53	45.1	9.69	yes	yes	yes	yes	yes	yes	yes	yes	yes	yes	yes	yes	yes	yes
8	Morbus Crohn	relapse		20	relapsing group	male	12.3422	13.7331	16.6899	4.36961	12.1	17.5	36.98	17.3	7.82	3.2	13.46	24.16	3.2	4.69	27.51	167.51	275.24	164.4	21.65	7.31	yes	yes	yes	yes	yes	yes	yes	yes	yes	yes	yes	yes	yes	yes
8	Morbus Crohn	post-relapse		10	relapsing group	male	12.3422	13.7331	16.6899	4.36961
8	Morbus Crohn	unstable remission		10	relapsing group	male	12.3422	13.7331	16.6899	4.36961	3.5	156.2	32.2552	10.633	14.0894	3.28028	33.8778	3.2	3.2	3.2	24.387	118.092	149.313	308.499	32.1187	5.14394	yes	yes	yes	yes	yes	yes	yes	yes	yes	yes	yes	yes	yes	yes
9	Morbus Crohn	relapse		35	relapsing group	male	11.447	12.2738	9.92197	3.67967	0.3		20.3022	6.39806	13.7702	3.2	18.1791	3.2	3.2	3.2	3.48348	213.625	180.964	42.854	9.48578	3.94917	yes	yes	yes	yes	yes	yes	yes	yes	yes	yes	yes	yes	yes	yes
9	Morbus Crohn	post-relapse			relapsing group	male	11.447	12.2738	9.92197	3.67967
9	Morbus Crohn	unstable remission		5	relapsing group	male	11.447	12.2738	9.92197	3.67967
10	Colitis ulcerosa	relapse	60		relapsing group	female	16.5175	17.8782	16.3285	5.42094	4.9	715	108.21	31.2272	52.1197	14.7465	140.85	13.2967	8.90989	8.73737	8.39895	204.986	213.367	3.2	14.0843	10.7698	yes	yes	yes	yes	yes	yes	yes	yes	yes	yes	yes	yes	yes	yes
10	Colitis ulcerosa	post-relapse	0		relapsing group	female	16.5175	17.8782	16.3285	5.42094	1
10	Colitis ulcerosa	unstable remission	5		relapsing group	female	16.5175	17.8782	16.3285	5.42094	0.3	54	41.2552	15.0755	22.6204	5.75348	44.8508	3.2	3.2	3.2	3.2	278.315	159.86	3.2	7.35567	6.09369	yes	yes	yes	yes	yes	yes	yes	yes	yes	yes	yes	yes	yes	yes
11	Morbus Crohn	relapse		17.5	relapsing group	male	15.8823	16.3094	5.12526	4.79671	12.3	800	30.22	15.33	12.34	3.2		19.73	3.2	4	3.2	121.99	245.46	3.2	3.2	5.26	yes	yes	yes	yes	no	yes	yes	yes	yes	yes	yes	yes	yes	yes
11	Morbus Crohn	post-relapse		0	relapsing group	male	15.8823	16.3094	5.12526	4.79671	2.4	5	53.9419	17.4374	15.1635	3.2		5.61099	3.76361	3.2	3.2	175.249	467.304	3.2	3.2	9.1685	yes	yes	yes	yes	no	yes	yes	yes	yes	yes	yes	yes	yes	yes
11	Morbus Crohn	unstable remission		0	relapsing group	male	15.8823	16.3094	5.12526	4.79671	2.4	5	53.9419	17.4374	15.1635	3.2		5.61099	3.76361	3.2	3.2	175.249	467.304	3.2	3.2	9.1685	yes	yes	yes	yes	no	yes	yes	yes	yes	yes	yes	yes	yes	yes
12	Colitis ulcerosa	relapse	50		relapsing group	male	15.3621	17.3634	24.0164	4.36961	15	2000	98.8286	26.081	90.0788	4.68912	3.2		3.40556	7.19957	32.4415	70.9988	80.9048	3.2	13.8805	8.60815	yes	yes	yes	yes	yes	no	yes	yes	yes	yes	yes	yes	yes	yes
12	Colitis ulcerosa	post-relapse	0		relapsing group	male	15.3621	17.3634	24.0164	4.36961	0.3	12.2	111.729	67.5568	168.366	5.79489	39.0654	56.2448	9.23553	8.85242	20.5884	67.7087	202.908	3.2	21.7744	14.3439	yes	yes	yes	yes	yes	yes	yes	yes	yes	yes	yes	yes	yes	yes
12	Colitis ulcerosa	unstable remission	5		relapsing group	male	15.3621	17.3634	24.0164	4.36961	0.4	47.2	187.6	38.98	109.37	3.2	3.2	26.92	5.27	11.09	24.38	82.07	111.08	3.2	20.08	9.38	yes	yes	yes	yes	yes	yes	yes	yes	yes	yes	yes	yes	yes	yes
13	Colitis ulcerosa	relapse	15		relapsing group	female	14.9788	15.102	3.47844	3.18563	5.2	666.6	74.44	20.39	35.1	4.88	67.35	7.43	5.08	3.4	3.2	488.99	106.16	3.2	10.22	6.3	yes	yes	yes	yes	yes	yes	yes	yes	yes	yes	yes	yes	yes	yes
13	Colitis ulcerosa	post-relapse	5		relapsing group	female	14.9788	15.102	3.47844	3.18563
13	Colitis ulcerosa	unstable remission	5		relapsing group	female	14.9788	15.102	3.47844	3.18563	2.8		111.68	26.02	43.35	7.57	89.73	6.96	5.91	4.56	4.55	331.25	178.56	3.2	10.59	8.1	yes	yes	yes	yes	yes	yes	yes	yes	yes	yes	yes	yes	yes	yes
14	Morbus Crohn	stable remission		0	remission group	male	11.2115	16.4244	62.5544	60.2546	0.3	5.2	115.858	30.8193	22.4541	27.3032	175.642	70.9165	16.8857	4.61397	174.795	253.571	247.841	1697.02	85.2006	8.1925	yes	yes	yes	yes	yes	yes	yes	yes	yes	yes	yes	yes	yes	yes
15	Colitis ulcerosa	stable remission	0		remission group	female	15.6578	16.9884	15.9671	14.7187	2.8			15.0886	26.5186	5.38334	69.9416	7.22188	3.44165	4.06795	3.2	177.736	218.138	3.2	9.58009	11.1303	no	yes	yes	yes	yes	yes	yes	yes	yes	yes	yes	yes	yes	yes
16	Colitis ulcerosa	stable remission	0		remission group	female	15.245	14.4504	3.46407	3.23409	0.3	23.4	32.2418	15.5449	32.2089	45.1596	16.3423	50.2816	3.79137	3.2	5.35939	346.779	340.912	3.2	9.83288	12.4957	yes	yes	yes	yes	yes	yes	yes	yes	yes	yes	yes	yes	yes	yes
17	Colitis ulcerosa	stable remission	0		remission group	male	13.0787	17.0705	47.9014	7.19507	0.4		25.7522	20.3128	50.1251	9.71556	39.9765	3.2	3.2	3.2	3.2	733.881	152.887	3.2	8.05626	7.13896	yes	yes	yes	yes	yes	yes	yes	yes	yes	yes	yes	yes	yes	yes
18	Colitis ulcerosa	stable remission	0		remission group	female	15.2307	15.5948	4.36961	3.28542	17	5	20.5459	12.2177	7.59449	17.1523		3.2	3.2		3.2	619.705	261.326	3.2	3.2	8.74068	yes	yes	yes	yes	no	yes	yes	no	yes	yes	yes	yes	yes	yes
19	Morbus Crohn	stable remission		5	remission group	male	5.03765	10.7625	68.6982	6.89938	0.6	9.4	28.73	17.69	52.07	7.4	8.99	22.2	3.56	9.02	10.48	243.66	400.65	3.2	17.12	3.74	yes	yes	yes	yes	yes	yes	yes	yes	yes	yes	yes	yes	yes	yes
20	Morbus Crohn	relapse		20	relapsing group	female	3.436	8.14511	56.5092	21.2567	19		56.3557	9.55905	23.1052	3.2	19.4643	3.2	3.2	4.58331	3.74403	400.596	217	3.2		9.07657	yes	yes	yes	yes	yes	yes	yes	yes	yes	yes	yes	yes	no	yes
20	Morbus Crohn	post-relapse		10	relapsing group	female	3.436	8.14511	56.5092	21.2567	11.7		119.303	24.5413	120.654	9.75839	41.8719	16.2456	5.44351	23.321	13.2057	694.533	221.893	3.2	22.1744	20.0272	yes	yes	yes	yes	yes	yes	yes	yes	yes	yes	yes	yes	yes	yes
20	Morbus Crohn	unstable remission		5	relapsing group	female	3.436	8.14511	56.5092	21.2567	18	574.1	67.7483	17.3686	39.1609	6.31227	61.0873	3.2	3.2	6.45584	6.2618	423.127	193.558	3.2	12.1887	11.6678	yes	yes	yes	yes	yes	yes	yes	yes	yes	yes	yes	yes	yes	yes
21	Morbus Crohn	stable remission		10	remission group	male	11.2197	14.1547	35.2197	26.4805	0.3	5.2		4.28754	5.90037	3.2	3.2	3.2	3.2	3.2	3.2	305.155	207.212	3.2	3.2	4.71591	no	yes	yes	yes	yes	yes	yes	yes	yes	yes	yes	yes	yes	yes
22	Morbus Crohn	relapse		15	relapsing group	male	11.4552	18.1273	80.0657	31.5072	5.2	2000	42.03	9.9	21.9	3.2	16.23	3.2	3.2	3.2	3.2	211	125.46	3.2	3.2	4.93	yes	yes	yes	yes	yes	yes	yes	yes	yes	yes	yes	yes	yes	yes
22	Morbus Crohn	post-relapse		5	relapsing group	male	11.4552	18.1273	80.0657	31.5072
22	Morbus Crohn	unstable remission		10	relapsing group	male	11.4552	18.1273	80.0657	31.5072	5.5			3.42784	17.4521	3.2	3.2	3.2	3.2		3.2	193.047	233.365	3.2	3.2	3.2	no	yes	yes	yes	yes	yes	yes	no	yes	yes	yes	yes	yes	yes
23	Morbus Crohn	stable remission		0	remission group	male	8.3258	9.88364	18.694	7.68789	0.6			5.26	9.26	3.2	26.24	3.2	3.2	3.2	3.2	98.35	302.16	3.2	7.64	7.65	no	yes	yes	yes	yes	yes	yes	yes	yes	yes	yes	yes	yes	yes
24	Morbus Crohn	relapse		15	relapsing group	male	10.4449	18.4066	95.54	90.4805	5.2	131	61.86	16.9	29.41			54.01	3.2	14.28	24.62	280.08	435.76	98.86	18.6	11.35	yes	yes	yes	no	no	yes	yes	yes	yes	yes	yes	yes	yes	yes
24	Morbus Crohn	post-relapse		5	relapsing group	male	10.4449	18.4066	95.54	90.4805
24	Morbus Crohn	unstable remission		10	relapsing group	male	10.4449	18.4066	95.54	90.4805	3.6	460.9		8.27	13.61	3.2	18.77	8.83	3.2	3.2	5.97	148.03	147.72	80.87	14.67	3.39	no	yes	yes	yes	yes	yes	yes	yes	yes	yes	yes	yes	yes	yes
25	Morbus Crohn	stable remission		5	remission group	male	14.4778	16.7611	27.4004	9.88912	1.5	26.6		141.19	298.73	36.83	587.9	118.07	39.69	31.45	76.83	523.74	763.84	425.94	52.58	41.62	no	yes	yes	yes	yes	yes	yes	yes	yes	yes	yes	yes	yes	yes
26	Morbus Crohn	stable remission		5	remission group	male	16.2136	16.6653	5.42094	5.42094	2		183.681	22.2644	44.9615	10.2904	104.934	7.82965	6.79158	7.5375	3.25609	248.167	357.393	3.2	12.3642	12.7491	yes	yes	yes	yes	yes	yes	yes	yes	yes	yes	yes	yes	yes	yes
27	Morbus Crohn	relapse		50	relapsing group	female	16.7666	17.6509	10.6119	6.37372	20.2	108.9	48.23	4.46	302.09	581.29	3.2	3.2	3.2	7.44	23.23	7507.15	788.69	3.2	15.6	52.7	yes	yes	yes	yes	yes	yes	yes	yes	yes	yes	yes	yes	yes	yes
27	Morbus Crohn	post-relapse		2.5	relapsing group	female	16.7666	17.6509	10.6119	6.37372
27	Morbus Crohn	unstable remission		10	relapsing group	female	16.7666	17.6509	10.6119	6.37372	0.5	44		4.48	8.08	3.2	3.2	3.2	3.2	3.2	3.2	253.41	168.22	3.2	3.2	3.2	no	yes	yes	yes	yes	yes	yes	yes	yes	yes	yes	yes	yes	yes
28	Colitis ulcerosa	stable remission	0		remission group	female	12.1725	12.6927	6.2423	5.94661	1.3	98.1	24.1286	17.4279	249.562	3.2	8.11227	3.2	3.2	3.2	3.2	779.238	150.763	9.53546	30.7991	7.36958	yes	yes	yes	yes	yes	yes	yes	yes	yes	yes	yes	yes	yes	yes
30	Colitis ulcerosa	relapse			relapsing group	male	16.0821	16.8104	8.73922	6.20945
30	Colitis ulcerosa	post-relapse	5		relapsing group	male	16.0821	16.8104	8.73922	6.20945	0.3	85.8	68.58	10.18	24.1	3.57	26.24	3.2	3.2	3.2	14.31	197.34	106.07	212.28	26.04	4.93	yes	yes	yes	yes	yes	yes	yes	yes	yes	yes	yes	yes	yes	yes
30	Colitis ulcerosa	unstable remission	0		relapsing group	male	16.0821	16.8104	8.73922	6.20945	0.9	43.5	46.6103	9.792	16.3277	3.56013	28.2914	3.2	3.2	3.2	15.5337	244.719	120.425	191.294	26.7652	6.0074	yes	yes	yes	yes	yes	yes	yes	yes	yes	yes	yes	yes	yes	yes
31	Morbus Crohn	relapse		15	relapsing group	female	10.0151	16.3149	75.5975	6.34086	0.4	13	59.54	41.59	18.56	8.62	54.88	47.76	5.95	10.71	68.22	256.34	290.88	280.52	41.29	6.74	yes	yes	yes	yes	yes	yes	yes	yes	yes	yes	yes	yes	yes	yes
31	Morbus Crohn	post-relapse		10	relapsing group	female	10.0151	16.3149	75.5975	6.34086	0.3	50.3	51.92	36.37	15.46	7.11	41.93	34.36	4.85	8.55	64.13	290.41	400.06	261.76	39.12	5.2	yes	yes	yes	yes	yes	yes	yes	yes	yes	yes	yes	yes	yes	yes
31	Morbus Crohn	unstable remission		5	relapsing group	female	10.0151	16.3149	75.5975	6.34086	0.3	106.8	41.65	33.17	9.2	5.63	29.58	31.13	3.2	3.48	76.29	247.83	352.84	292.77	41.82	4.75	yes	yes	yes	yes	yes	yes	yes	yes	yes	yes	yes	yes	yes	yes
32	Morbus Crohn	stable remission		5	remission group	female	15.7207	16.4025	8.1807	5.05955	32.4	609	60.0644	24.9093	12.8086	7.49124	37.3967	16.8579	6.63288	5.17443	3.2	67.4416	283.867	3.2		8.9296	yes	yes	yes	yes	yes	yes	yes	yes	yes	yes	yes	yes	no	yes
33	Morbus Crohn	stable remission		5	remission group	male	15.9493	19.1485	38.3737	10.809	0.3	291	145.364	36.8633	81.9491	15.1396	215.025	43.5426	12.9614	11.3952	18.6726	265.826	275.33	170.716	22.7152	18.0924	yes	yes	yes	yes	yes	yes	yes	yes	yes	yes	yes	yes	yes	yes
34	Morbus Crohn	stable remission		10	remission group	male	10.2752	17.5359	87.1294	4.50103	30.9	79.7	368.692	93.5976	174.927	43.1283	475.984	87.4083	31.9925	33.2181	13.4954	448.145	201.296	124.336	32.0884	37.8591	yes	yes	yes	yes	yes	yes	yes	yes	yes	yes	yes	yes	yes	yes
